# Supplementary material for: Unraveling the Androgen Receptor’s Role in Hypospadias: A Systematic Review and Meta-Analysis
Source: Int J Mol Sci. 2026 Jan 10;27(2):718. doi: 10.3390/ijms27020718 (PMC12841220; doi:10.3390/ijms27020718)
Supplement: Supplementary file 1 [file ijms-27-00718-s001.zip]

Archive with 7 entries (7 files):
- Supplemental Code 1.pdf
- Supplemental data 1.numbers
- Supplemental figure 1.pdf
- Supplemental figure S1 legend.pdf
- Supplemental table 1.pdf
- Supplemental Table 3.pdf
- Supplementary table 2.pdf
